# Supplementary material for: Injury-Inciting Activities in Male and Female Football Players: A Systematic Review
Source: Sports Med. 2022 Oct 31;53(1):151–76. doi: 10.1007/s40279-022-01753-5 (PMC9807506; doi:10.1007/s40279-022-01753-5)
Supplement: Supplementary file 2 — Supplementary file2 (XLSX 12 kb) [file 40279_2022_1753_MOESM2_ESM.xlsx]

## Sheet: Sheet1
	N.	Item description	Andersen, 2003	Andersen, 2004	Andersen, 2004	Arnason, 1996	Arnason, 2004	Azubuike, 2009	Bastos, 2013	Bjørneboe, 2014	Brophy, 2015	Buckthorpe, 2021	Carli, 2021	Carling, 2010	Chandran, 2021	Chandran, 2021	Cross, 2013	Cross, 2018	de Freitas Guina Fachina, 2013	Della Villa, 2020	DiStefano, 2018	Drummond, 2021	Ekstrand, 1983	Faude, 2005	Faunø, 2006	Fitzharris, 2017	Gaulrapp, 2010	Giza, 2003	Grassi, 2017	Gronwald, 2021	Gupta, 2020	Hassabi, 2010	Hawkins, 1998	Hawkins, 1999	Hawkins, 2001	Ibikunle, 2019	Jacobs, 2012	Kaneko, 2017	Kerr, 2018	Khodaee, 2017	Kittipong, 2013	Klein, 2020	Kofotolis, 2007	Krutsch, 2021	Lucarno, 2021	Lundblad, 2020	Lundgårdh, 2019	Meyers, 2013	Meyers, 2017
External validity	1	Was the study’s target population a close representation of the national target in relation to relevant variables?	NA	Y	U	Y	U	U	P	U	U	U	Y	U	Y	Y	U	Y	P	U	Y	Y	U	U	U	Y	U	U	U	U	Y	U	U	U	P	Y	Y	U	U	Y	U	U	P	U	U	Y	U	U	U
	2	Was the study population clearly specified and defined?	Y	Y	P	Y	P	P	Y	P	P	P	P	P	P	P	P	P	Y	P	Y	Y	P	Y	P	Y	Y	P	P	U	P	Y	P	Y	Y	Y	Y	Y	P	Y	Y	U	Y	P	P	Y	Y	P	P
	3	Were missing data addressed with appropriate methods?	P	P	P	U	N	P	U	U	NA	NA	NA	P	U	U	U	U	U	P	P	P	U	P	P	P	U	N	NA	P	N	P	P	U	P	U	Y	U	U	U	U	P	U	NA	NA	P	U	U	U
Internal validity	4	Were data collected directly from the participants (as opposed to a proxy)?	Y	Y	Y	Y	Y	Y	Y	N	Y	Y	Y	Y	Y	Y	Y	Y	Y	Y	Y	Y	Y	Y	Y	Y	Y	Y	Y	P	Y	Y	N	Y	Y	Y	Y	Y	Y	Y	y	P	Y	N	Y	Y	Y	Y	Y
	5	Was an acceptable case definition used in the study?	N	Y	P	Y	N	U	P	N	U	N	N	P	P	P	P	P	P	U	P	U	P	Y	P	Y	Y	P	U	N	U	P	N	P	P	P	U	U	P	P	U	N	P	N	N	Y	Y	P	P
	6	Was the study instrument that measured the parameter of interest shown to have validity and reliability?	Y	Y	P	N	Y	N	N	P	P	P	P	P	N	N	N	N	N	P	N	N	N	N	N	N	N	P	P	P	N	N	P	N	N	N	N	N	N	N	N	P	N	P	P	N	N	N	N
	7	Was the same mode of data collection used for all participants?	Y	Y	Y	Y	Y	N	Y	Y	Y	Y	Y	Y	Y	Y	Y	Y	Y	Y	Y	Y	Y	Y	Y	Y	Y	Y	Y	Y	Y	Y	Y	Y	Y	Y	Y	Y	Y	Y	Y	Y	Y	Y	Y	Y	Y	Y	Y
	8	Was the length of the shortest prevalence period for the parameter of interest appropriate?	Y	Y	Y	Y	Y	Y	Y	Y	NA	Y	Y	Y	Y	Y	Y	Y	Y	Y	Y	Y	Y	Y	NA	Y	Y	Y	NA	Y	Y	N	Y	Y	Y	Y	Y	NA	Y	Y	Y	Y	Y	Y	Y	Y	Y	Y	Y
	9	Were the numerator(s) and denominator(s) for the parameter of interest appropriate?	P	Y	Y	P	Y	P	Y	Y	Y	Y	Y	Y	Y	Y	P	P	Y	Y	Y	Y	P	Y	Y	P	P	Y	Y	Y	P	Y	P	Y	Y	Y	Y	Y	Y	Y	P	Y	Y	Y	Y	Y	P	Y	Y
[truncated: 17 more columns]
